# Supplementary material for: Plumage Response of Young Turkeys to Diets with Increased Methionine to Lysine Ratios at Three Dietary Arginine Levels
Source: Animals (Basel). 2022 Jan 12;12(2):172. doi: 10.3390/ani12020172 (PMC8772563; doi:10.3390/ani12020172)
Supplement: Supplementary file 1 [file animals-12-00172-s001.zip]

Archive with 1 entries (1 files):
- animals-1506225-supplementary.pdf
